# Supplementary material for: The role of dwelling type on food expenditure: a cross-sectional analysis of the 2015–2016 Australian Household Expenditure Survey
Source: Public Health Nutr. 2020 Aug 24;24(8):2132–43. doi: 10.1017/S1368980020002785 (PMC8145465; doi:10.1017/S1368980020002785)
Supplement: Supplementary file 1 [file S1368980020002785sup.zip]

Archive with 3 entries (3 files):
- S1368980020002785sup001.docx
- S1368980020002785sup002.docx
- S1368980020002785sup003.docx
